# Supplementary material for: Cyclophosphamide-Induced Nephrotoxicity and Nephroprotection in Rodent Models: A Systematic Review and Random-Effects Meta-Analysis (2010–2025)
Source: J Xenobiot. 2026 Mar 4;16(2):48. doi: 10.3390/jox16020048 (PMC13010739; doi:10.3390/jox16020048)
Supplement: Supplementary file 1 [file jox-16-00048-s001.zip]

Archive with 1 entries (1 files):
- jox-4158468-supplementary.pdf
